# Supplementary material for: Telomere Recombination Preferentially Occurs at Short Telomeres in Telomerase-Null Type II Survivors
Source: PLoS One. 2014 Mar 3;9(3):e90644. doi: 10.1371/journal.pone.0090644 (PMC3940914; doi:10.1371/journal.pone.0090644)
Supplement: Sequence S1 — Telomere I–L sequencing results of est2 Δ strain. (TXT) [file pone.0090644.s004.txt]

TGTTAGGGTAGTGTTAGGATGTGTGTGTGTGGGTGTGGTGTGGTGTGTGGTGTGGTGTGTGGGTGTGTGGGTGTGGTGTGGGTGTGGTGTGTGGGTGTGTGGGTGTGGTGTGTGGGTGTGGTGTGTGGGGTG

TGTTAGGGTAGTGTTAGGATGTGTGTGTGTGGGTGTGGTGTGGTGTGTGGTGTGGTGTGTGGGTGTGTGGGTGTGGTGTGGGTGTGGTGTGTGGGTGTGTGGGTGTGGTGTGTGGG

TGTTAGGGTAGTGTTAGGATGTGTGTGTGTGGGTGTGGTGTGGTGTGTGGTGTGGTGTGTGGGTGTGTGGGTGTGGTGTGGGTGTGGTGTGTGGGTGTGTGGGTGTGGTGTGTGGGTGTGGTGTGTGGGGTGTGTGGGTGTGGGTGTGGTGTGGGTGTGGGTGTGGTGTGGGTGTGTGTGGGTGTGTGGGTTTGGGTGTGG

TGTTAGGGTAGTGTTAGGATGTGTGTGTGTGGGTGTGGTGTGGTGTGTGGTGTGGTGTGTGGGTGTGTGGGTGTGGTGTGGGTGTGGTGTGTGGGTGTGTGGGTGTGGTGTGTGGGTGTGGTGTGTGGGGTGTGTGGGTGTGGGTGTGGTGTGGGTG

TGTTAGGGTAGTGTTAGGATGTGTGTGCGTGGGTGTGGTGTGGTGTGTGGTGTGGTGTGTGGGTGTGTGGGTGTGGTGTGGGTGTGGTGTGTGGGTGTGTGGGTGTGGTGTGTGGGTGTGGTGTGTGGGGTGTGTGGGTGTGGGTGTGG

TGTTAGGGTAGTGTTAGGATGTGTGTGTGTGGGTGTGGTGTGGTGTGTGGTGTGGTGTGTGGGTGTGTGGGTGTGGTGTGGGTGTGGTGTGTGGGTGTGTGGGTGTGGTGTGTGGGTGTGGTGTGTGGGGTGTGTGGGTGTGGGTGTGGTGTGGGTGTGGGTGTGG

TGTTAGGGTAGTGTTAGGATGTGTGTGTGTGGGTGTGGTGTGGTGTGTGGTGTGGTGTGTGGGTGTGTGGGTGTGGTGTGGGTGTGGTGTGTGGGTGTGTGGGTGTGGTGTGTGGGTGTGGTGTGTGGGGTGTGTGGG

TGTTAGGGTAGTGTTAGGATGTGTGTGTGTGGGTGTGGTGTGGTGTGTGGTGTGGTGTGTGGGTGTGTGGGTGTGGTGTGGGTGTGGTGTGTGGGTGTGTGGGTGTGGTGTGTGGGTGTGGTGTGTGGGGTGCGTGGGTGTGGGTGTGGTGTGGGTGTGGG

TGTTAGGGTAGTGTTAGGATGTGTGTGTGTGGGTGTGGTGTGGTGTGTGGTGTGGTGTGTGGGTGTGTGGGTGTGGTGTGGGTGTGGTGTGTGGGTGTGTGGGTGTGGTGTGTGGGTGTGGTGTGTGGGGTGTGTGGGTGTGG

TGTTAGGGTAGTGTTAGGATGTGTGTGTGTGGGTGTGGTGTGGTGTGTGGTGTGGTGTGTGGGTGTGTGGGTGTGGTGTGGGTGGGTGTGGGTGTGGTGTGTGGGTGTGGTGTGTGGGTGTGGTGTGTGGGTGTGGTGTGGGTGTGGTGTGGGTGTGGTGTGGGTGTGGTGTGTGGGTGTGGTGTGTGTGGGTGTGGTGTGTGTGGGTGTGGGTGTGGTGTGGGTGTGGGTGTGGGTGTGGG

TGTTAGGGTAGTGTTAGGATGTGTGTGTGTGGGTGTGGTGTGGTGTGTGGTGTGGTGTGTGGGTGTGTGGGTGTGGTGTGGGTGTGGTGTGTGGGTGTGTGGGTGTGGTGTGTGGGTGTGGTGTGTGGGGTGTGTGGGTGTGGGTGT

TGTTAGGGTAGTGTTAGGATGTGTGTGTGTGGGTGTGGTGTGGTGTGTGGTGTGGTGTGTGGGTGTGTGGGTGTGGTGTGGGTGTGGTGTGTGGGTGTGTGGGTGTGGTGTGTGGGTGTGGTGTGTGGGGTGTGTGGGTGTG

TGTTAGGGTAGTGTTAGGATGTGTGTGTGTGGGTGTGGTGTGGTGTGTGGTGTGGTGTGTGGGTGTGTGGGTGTGGTGTGGGTGTGGTGTGTGGGTGTGTGGGTGTGGTGTGTGGGTGTGGTGTGTGGGGTGTGTGGGTGTGGGTGTGGTGTGGGTGTGGGTGTGGTGTG

TGTTAGGGTAGTGTTAGGATGTGTGTGTGTGGGTGTGGTGTGGTGTGTGGTGTGGTGTGTGGGTGTGTGGGTGTGGTGTGGGTGTGGTGTGTGGGTGTGTGGGTGTGGTGTGTGGGTGTGGTGTGTGGGGTGTGTGGGTGTGGGTGTGGTGTGGGTGTGGGTGTGGTGTGGGTGTGTGTGGGTGTGTGG

TGTTAGGGTAGTGTTAGGATGTGTGTGTGTGGGTGTGGTGTGGTGTGTGGTGTGGTGTGTGGGTGTGTGGGTGTGGTGTGGGTGTGTGGGTGTGGTGGGTGTGGTGTGTGTGTGGGTGTGGGTGTGGGTGTGGTGTGTGGGTGTGGGTGTGG

TGTTAGGGTAGTGTTAGGATGTGTGTGTGTGGGTGTGGTGTGGTGTGTGGTGTGGTGTGTGGGTGTGTGGGTGTGGTGTGGGTGTGGTGTGTGGGTGTGTGGGTGTGGTGTGT

TGTTAGGGTAGTGTTAGGATGTGTGTGTGTGGGCGTGGTGTGGTGTGTGGTGTGGTGTGTGGGTGTGTGGGTGTGGTGTGGGTGTGGTGTGTGGGTGTGTGGGTGTGGTGTGT

TGTTAGGGTAGTGTTAGGATGTGTGTGTGTGGGTGTGGTGTGGTGTGTGGTGTGGTGTGTGGGTGTGTGGGTGTGGTGTGGTGTG

TGTTAGGGTAGTGTTAGGATGTGTGTGTGTGGGTGTGGTGTGGTGTGTGGTGTGGTGTGTGGGTGTGTGGGTGTGGTGTGGGTGTGGTGTGTGGGTGTGTGGGTGTGGTGTGTGGGTGTGGTG

TGTTAGGGTAGTGTTAGGATGTGTGTGTGTGGGTGTGGTGTGGTGTGTGGTGTGGTGTGTGGGTGTGTGGGTGTGGTGTGGGTGTGGTGTGTGGGTGTGTGGGTGTGGTGTGTGGGTGT

TGTTAGGGTAGTGTTAGGATGTGTGTGTGTGGGTGTGGTGTGGTGTGTGGTGTGGTGTGTGGGTGTGTGGGTGTGGTGTGGGTGTGGTGTGTGGGTGTGTGGGTGTGGTGTGTGGGTGTGGTGTGTGGGGTGTGTGGGTGTGGGTGTGGTGTGGGTGTGGG

TGTTAGGGTAGTGTTAGGATGTGTGTGTGTGGGTGTGGTGTGGTGTGTGGTGTGGTGTGTGGGTGTGTGGGTGTGGTGTGGGTGTGGTGTGTGGGTGTGTGGGTGTGGTGTGTGGGTGTGGTG

TGTTAGGGTAGTGTTAGGATGTGTGTGTGTGGGTGTGGTGTGGTGTGTGGTGTGGTGTGTGGGTGTGTGGGTGTGGTGTGGGTGTGGTGTGTGTGTGGGTGTGG

TGTTAGGGTAGTGTTAGGATGTGTGTGTGTGGGTGTGGTGTGGTGTGTGGTGTGGTGTGTGGGTGTGTGGGTGTGGTGTGGGTGTGGTGTGTGGGTGTGTGGGTGTGGTGTGTGGGTGTGGTGTGTGGGGTGTGTGGGTGTG

TGTTAGGGTAGTGTTAGGATGTGTGTGTGTGGGTGTGGTGTGGTGTGTGGTGTGGTGTGTGGGTGTGTGGGTGTGGTGTGGGTGTGGTGTGTGGGTGTGTGGGTGTGGTGTGTGGGTGTGGTGTGTGGGGTGTGT

TGTTAGGGTAGTGTTAGGATGTGTGTGTGTGGGTGTGATGTGGTGTGTGGTGTGGTGTGTGGGTGTGTGGGTGTGGTGTGGGTGTGGTGTGTGGGTGTGTGGGTGTGGTGTGTGGGTGTGGTGTGTGGGGTGTGTGGGTGTGGGTG

TGTTAGGGTAGTGTTAGGATGTGTGTGTGTGGGTGTGGTGTGGTGTGTGGTGTGGTGTGTGGGTGTGTGGGTGTGGTGTGGGTGTGGTGTGTGGGTGTGTGGGTGTGGTGTGTGGGTGTGGTGTGTGGG

TGTTAGGGTAGTGTTAGGATGTGTGTGTGTGGGTGTGGTGTGGTGTGTGGTGTGGTGTGTGGGTGTGTGGGTGTGGTGTGGGTGTGGTGTGTGGGTGTGTGGGTGTGGTGTG

TGTTAGGGTAGTGTTAGGATGTGTGTGTGTGGGTGTGGTGTGGTGTGTGGTGTGGTGTGTGGGTGTGTGGGTGTGGTGTGGGTGTGGTGTGTGGGTGTGTGGGTGTGGTGTGTGGGTGTG

TGTTAGGGTAGTGTTAGGATGTGTGTGTGTGGGTGTGGTGTGGTGTGTGGTGTGGTGTGTGGGTGTGTGGGTGTGGTGTGGGTGTGGTGTGTGGGTGTGTGGGTGTGGTGTGTGGGTGTGGTGTGTGGGGTGTGTGGG

TGTTAGGGTAGCGTTAGGATGTGTGTGTGTGGGTGTGGTGTGGTGTGTGGTGTGGTGTGTGGGTGTGTGGGTGTGGTGTGGGTGTGGTGTGTGGGTGTGTGGTGTGGTGT

TGTTAGGGTAGTGTTAGGATGTGTGTGTGTGGGTGTGGTGTGTGTGGGTGTGGTGTGTGGGTGTGTGGGTGTGGTGTGTGGGTGTGGGTGTGGTGTGGGTGTGGTG

TGTTAGGGTAGTGTTAGGATGTGTGTGTGGGTGTGGTGTGGTGTGTGGTGTGGTGTGTGGGTGTGTGGGTGTGGTGTGGGTGTGGTGTGTGGGTGTGTGGGTGTGGTGTGTGGGTGTGGTGTGTGGGGTGTGTGGGTGTGGG

TGTTAGGGTAGTGTTAGGATGTGTGTGTGTGGGTGTGGTGTGGTGTGTGGTGTGGTGTGTGGGTGTGTGGGTGTGGTGTGGGTGTGGTGTGTGGGTG

TGTTAGGGTAGTGTTAGGATGTGTGTGTGTGGGTGTGGTGTGGTGTGTGGTGTGGTGTGTGGGTGTGTGGGTGTGGTGTGGGTGTGGTGTGTGGGTGTGTGGGTGTGGTGTGTGGGTGTGGTGTGTGGGGTGTGTGGGTGTG

TGTTAGGGTAGTGTTAGGATGTGTGTGTGTGGGTGTGGTGTGGTGTGTGGTGTAGTGTGTGGGTGTGTGGGTGTGGTGTGGGTGTGGTGTGTGGGTGTGTGGGTGTGGTGTGTGGGTGTGGTGTGTGGGGTGTGTGGGTGTGGGTGTGGTG

TGTTAGGGTAGTGTTAGGATGTGTGTGTGTGGGTGTGGTGTGGTGTGTGGTGTGGTGTGTGGGTGTGTGGGTGTGGTGTGGGTGTGGTGTGTGGGTGTGTGGG

TGTTAGGGTAGTGTTAGGATGTGTGTGTGTGGGTGTGGTGTGGTGTGTGGTGTGGTGTGTGGGTGTGTGGGTGTGGTGTGGGTGTGGTGTGTGGGTGTGTGGGTGTGGTGTGTGGGTGTGGTGTGTGGGGTGTGTGGGTGTGGGTGTGGTGT

TGTTAGGGTAGTGTTAGGATGTGTGTGTGTGGGTGTGGTGTGGTGTGTGGTGTGGTGTGTGGGTGTGTGGGTGTGGTGTGGGTGTGGTGTGTGG

TGTTAGGGTAGTGTTAGGATGTGTGTGTGTGGGTGTGGTGTGGTGTGTGGTGTGGTGTGTGGGTGTGGGTGTGGGTGTGGTGGGTGTGGTGTGTGGGTGTGGGTGTGGTGGGTGTGGTGTGTGGGTGTGGTGTGTGTGGGTGTGGTGTGTGTGGTGTGGGTGTG

TGTTAGGGTAGTGTTAGGATGTGTGTGTGTGGGTGTGGTGTGGTGTGTGGTGTGGTGTGTGGGTGTGTGGGTGTGGTGTGGGTGTGGTGTGTGGGTGTGTGGGTGTGGTGTGTGGGTGTGGTGTGTGGGGTGTGTGGGTGTGGGTGTGGTG

TGTTAGGGTAGTGTTAGGATGTGTGTGTGTGGGTGTGGTGTGGTGTGTGGTGTGGTGTGTGGGTGTGTGGGTGTGGTGTGTGTGTGGGTGTGGGTGTGGTGTGTGGGTGTGGGTGTGGGTGTGGGTGTGGTGTGTGGTGTGT

TGTTAGGGTAGTGTTAGGATGTGTGTGTGTGGGTGTGGTGTGGTGTGTGGTGTGGTGTGTGGGTGTGTGGGTGTGGTGTGGGTGTGGTGTGTGGGTGTGTGGGTGTGGTGTGTGGGTGTGGTGTGTGGGGTGTGTGGGTGTGGGTGTGGTGTGGGTGTGGGTGTGGTGT

TGTTAGGGTAGTGTTAGGATGTGTGTGTGTGGGTGTGGTGTGGTGTGTGGTGTGGTGTGTGGGTGTGTGGGTGTGGTGTGGGTGTGGTGTGTGGGTGTGTGGGTGTGGTGTGTGGG

TGTTAGGGTAGTGTTAGGATGTGTGTGTGTGGGTGTGGTGTGGTGTGTGGTGTGGTGTGTGGGTGTGTGGGTGTGGTGTGGGTGTGGTGTGTGGGTGTGTGGGTGTGGTGTGTGGGTGTGGTGTGTGGGGTGTGTGGGTGTGGGTGTGGTGTGGGTGT

TGTTAGGGTAGTGTTAGGATGTGTGTGTGTGGGTGTGGTGTGGTGTGTGGTGTGGTGTGTGGGTGTGTGGGTGTGGTGTGGGTGTGGTGTGTGGGTGTGTGGGTGTGGTGTGTGGGTGTGGTG

TGTTAGGGTAGTGTTAGGATGTGTGTGTGTGGGTGTGGTGTGGTGTGTGGTGTGGTGTGTGGGTGTGTGGGTGTGGTGTGGGTGTGGTGTGTGGGTGTGTGGGTGTGGTGTGTGGGTGTGGTGTGTGGGGTGTGTGGGTGTGGG

TGTTAGGGTAGTGTTAGGATGTGTGTGTGTGGGTGTGGTGTGGTGTGTGGTGTGGTGTGTGGGTGTGTGGGTGTGGTGTGGGTGTGGTGTGTGGGTGTGTGGGTGTGGT

TGTTAGGGTAGTGTTAGGATGTGTGTGTGTGGGTGTGGTGTGGTGTGTGGTGTGGTGTGTGGGTGTGTGGGTGTGGTGTGGGCGTGGTGTGTGGGTGTGTGGGTGTGGTGTGTGGGTGTGGTGTGTGGGGTGTGTGGGTGTGGGTGTGGTGTGGG

TGTTAGGGTAGTGTTAGGATGTGTGTGTGTGGGTGTGGTGTGGTGTGTGGTGTGGTGTGTGGGTGTGTGGGTGTGGTGTGGGTGTGGTGTGTGGGTGTGT

TGTTAGGGTAGTGTTAGGATGTGTGTGTGTGGGTGTGGTGTGGTGTGTGGTGTGGTGTGTGGGTGTGTGGGTGTGGTGTGGGTGTGGTGTGTGGGTGTGTGGGTGTGGTGTGTGGGTGTGGT

TGTTAGGGTAGTGTTAGGATGTGTGTGTGTGGGTGTGGTGTGGTGTGTGGTGTGGTGTGTGGGTGTGTGGGTGTGGTGTGGGTGTGGTGTGTGGGTGTGTGGGTGTGGTGTGTGGGTGTGGTGTGTGGGGTGTGTGGGTGTGG

TGTTAGGGTAGTGTTAGGATGTGTGTGTGTGGGTGTGGTGTGGTGTGTGGTGTGGTGTGTGGGTGTGTGGGTGTGGTGTGGGTGTGGTGTGTGGGTGTGTGGGTGTGGTGTGTGGGTGTGGTGTGTGGGGTGTGTGGGTGTGGGTGTGG

TGTTAGGGTAGTGTTAGGATGTGTGTGTGTGGGTGTGGTGTGGTGTGTGGTGTGGTGTGTGGGTGTGTGGGTGTGGTGTGGGTGTGGTGTGTGGGT

TGTTAGGGTAGTGTTAGGATGTGTGTGTGTGGGTGTGGTGTGGTGTGTGGTGTGGTGTGTGGGTGTGTGGGTGTGGTGTGGGTGTGGTGTGTGGGTGTGTGGGTGTGGTGTGTGGGTGTGGTGTGTGGGGTGTG

TGTTAGGGTAGTGTTAGGATGTGTGTGTGTGGGTGAGGTGTGGTGTGTGGTGTGGTGTGTGGGTGTGTGGGTGTGGTGTGGGTGTGGTGTGTGGGTGTGTGGGTGTGGCGT

TGTTAGGGTAGTGTTAGGATGTGTGTGTGTGGGTGTGGTGTGGTGTGTGGTGTGGTGTGTGGGTGTGTGGGTGTGGTGTGGGTGTGGTGTGTGGGTGTGTGGGTGTGGTGTGTGGGTGTGGTGTGTGGGGTG

TGTTAGGGTAGTGTTAGGATGTGTGTGTGTGGGTGTGGTGTGGTGTGTGGTGTGGTGTGTGGGTGTGTGGGTGTGGTGTGGGTGTGGTGTGTGGGTGTGTGGGTGTGGTGTGTGGGTGTGGTGTGTGGGGTGTGTGGGT

TGTTAGGGTAGTGTTAGGATGTGTGTGTGTGGGTGTGGTGTGGTGTGTGGTGTGGTGTGTGGGTGTGTGGGTGTGGTGTGGGTGTGGTGTGTGGGTGTGTGGGTGTGGTGTGTGGGTGTGGTGT

TGTTAGGGTAGTGTTAGGATGTGTGTGTGTGGGTGTGGTGTGGTGTGTGGTGTGGTGTGTGGGTGCGTGGGTGTGGTGTGGGTGTGGTG

TGTTAGGGTAGTGTTAGGATGTGTGTGTGTGGGTGTGGTGTGGTGTGTGGTGTGGTGTGTGGGTGTGTGGGTGTGGTGTGGGTGTGGTGTGTGGGTGTGTGGGTGTGGTGTGTGGGTGTGGTGTGTGGGGTGTGTGGGTGTGGGTGTGGTGTGGGTGTGGG

TGTTAGGGTAGTGTTAGGATGTGTGTGTGTGGGTGTGGTGTGGTGTGTGGTGTGGTGTGTGGGTGTGTGGGTGTGGTGTGGGTGTGGTGTGTGGGTGTGTGGGTGTGGTGTGTGGGTGTGGTGTGTGGGGTGTGTGGGTGTGGGTGTGGTGTGGGTG

TGTTAGGGTAGTGTTAGGATGTGTGTGTGTGGGTGTGGTGTGGTGTGTGGTGTGGTGTGTGGGTGTGTGGGTGTGGTGTGGGTGTGGTGTGTGGGTGTGTGGGTGTGGTGTGTGGGTGT

TGTTAGGGTAGTGTTAGGATGTGTGTGTGGGTGTGGTGTGGTGTGTGGTGTGGTGTGTGGGTGTGTGGGTGTGGTGTGGGTGTGGTGTGTGGGTGTGTGGGTGTGGTGTGTGGGTGTGGTGTGTGGGGT

TGTTAGGGTAGTGTTAGGATGTGTGTGTGTGGGTGTGGTGTGGTGTGTGGTGTGGTGTGTGGGTGTGTGGGTGTGGTGTGGGTGTGGTGTGTGGGTGTGTGGGTGTGGTGTGTGGGTGTGGTGTGTGGGGTGTGTGGGTG

TGTTAGGGTAGTGTTAGGATGTGTGTGTGTGGGTGTGGTGTGGTGTGTGGTGTGGTGTGTGGGTGTGTGGGTGTGGTGTGGGTGTGGTGTGGGTGTGGTGTGTGGGTGTGTGGGTGTGGTGTGTGGGTGTGGTG

GGTTAGGGTAGTGTTAGGATGTGTGTGTGTGGGTGTGGTGTGGTGTGTGGTGTGGTGTGTGGGTGTGTGGGTGTGGTGTGGGTGTGGTGTGTGGGTGTGTGGGTGTGGTGTGTGGGTGTGGTGTGTGGGGTGTG

TGTTAGGGTAGTGTTAGGATGTGTGTGTGTGGGTGTGGTGTGGTGTGTGGTGTGGTGTGTGGGTGTGTGGGTGTGGTGTGGGTGTGGTGCGTGGGTGTGTGGGTGTGGGTGTGGGTGTGGTGTGTGGGTGTGGGTGTGGGTGTGGT

TGTTAGGGTAGTGTTAGGATGTGTGTGTGTGGGTGTGGTGTGGTGTGTGGTGTGGTGTGTGGGTGTGTGGGTGTGGTGTGGGTGTGGTGTGTGGGTGTGTGGGTGTGGTGTGTGGGTGTGGTGTGTGGGGTGTGTGGGTGTGGGTGTGGTGTGGGTGT

TGTTAGGGTAGTGTTAGGATGTGTGTGTGTGGGTGTGGTGTGGTGTGTGGTGTGGTGTGTGGGTGTGTGGGTGTGGTGTGGGTGTGGTGTGTGGGTGTGTGGGTGTGGTGTGTGGGTGTGGTGTGTGGGGTGTGTGGGTGT

TGTTAGGGTAGTGTTAGGATGTGTGTGTGTGGGTGTGGTGTGGTGTGTGGTGTGGTGTGTGGGTGTGTGGGTGTGGTGTGGGTGTGGTGTGTGGGTGTGTGGGTGTGGTGTGTGGGTGTGGTGTGTGGGGTGTGTGGGTGTGGGTGTGGTGTGGGTGTGGGTGTGGTGT

TGTTAGGGTAGTGTTAGGATGTGTGTGTGTGGGTGTGGTGTGGTGTGTGGTGTGGTGTGTGGGTGTGTGGGTGTGGTGTGGGTGTGGTGTGTGGGTGTGTGGGTGTGGTGTGTGGGTGTGGTGTGTGGGGTGTGTGGGTGTGGGTGTGGTGTGGGTGTGGG

TGTTAGGGTAGTGTTAGGATGTGTGTGTGTGGGTGTGGTGTGGTGTGTGGTGTGGTGTGTGGGTGTGTGGGTGTGGTGTGGGTGTGGTGTGTGGGTGTGTGGGTGTGGTGT

TGTTAGGGTAGTGTTAGGATGTGTGTGTGTGGGTGTGGTGTGGTGTGTGGTGTGGTGTGTGGGTGTGTGGGTGTGGTGTGGGTGTGGTGTGTGGGTGTGTGGGTGTGGTGTGTGGGTGTGGTGTGTGGGGTGTGTGGGTGTGGG

TGTTAGGGTAGTGTTAGGATGTGTGTGTGTGGGTGTGGTGTGGTGTGTGGTGTGGTGTGTGGGTGTGTGGGTGTGGTGTGGGTGTGGTGTGTGGGTGTGTGGGTGTGGTGTGTGGGTGTGGTGTGTGGGGTGTGTGGGTGTGGGTGTGGTGTGGG

TGTTAGGGTAGTGTTAGGATGTGTGTGTGTGGGTGTGGTGTGGTGTGTGGTGTGGTGTGTGGGTGTGTGGGTGTGGTGTGGGTGTGGTGTGTGGGTGTGTGGGTGTGGTGTGTGGGTGTGGTGTGTGGGGTGTGTGGGTGTGGGTGTGGTGTGGGTGTGGGTGTCGCGTGGGTGTGTGTGGGTGTGTGGG

TGTTAGGGTAGTGTTAGGATGTGTGTGTGTGGGTGTGGTGTGGTGTGTGGTGTGGTGTGTGGGTGTGTGGGTGTGGTGTGTGGGTGTGGTGTGTGGGTGTGTGGGTGTGGTGTGTGGGTGTGGTGTGTGGGGTGTGTGGGTGTGGGTGTGGTGTGGGTGTGG

TGTTAGGGTAGTGTTAGGATGTGTGTGTGTGGGTGTGGTGTGGTGTGTGGTGTGGTGTGTGGGTGTGTGGGTGTGGTGTGGGTGTGGTGTGTGGGTGTGTGGGTGTGGTGTGTGGGTGTGGTGTGTGGGGTGTGTGGGTGTGGGTGTGGTGTGGGTGTGG

TGTTAGGGTAGTGTTAGGATGTGTGTGTGTGGGTGTGGTGTGGTGTGTGGTGTGGTGTGTGGGTGTGTGGGTGTGGTGTGGGTGTGGTGTGT

TGTTAGGGTAGTGTTAGGATGTGTGTGTGGGTGTGGTGTGGTGTGTGGTGTGGTGTGTGGGTGTGTGGGTGTGGTGTGGGTGTGGTGTGTGGGTGTGTGGGTGTGGTGTGTGGGTGTGGTGTGTG

TGTTAGGGTAGTGTTAGGATGTGTGTGTGTGGGTGTGGTGTGGTGTGTGGTGTGGTGTGTGGGTGTGTGGGTGTGGTGTGGGTGTGGTGTGTGGGTGTGTGGGTGTGGTGTGTGGGTGTGGTGTGTGGGGTGTGTGGGTGTGGGTGTGGCGTGGGTGTGGGTGTGGTGTGGGTGTGTGGG

TGTTAGGGTAGTGTTGGGATGTGTGTGTGTGGGTGTGGTGTGGTGTGTGGTGTGGTGTGTGGGTGTGTGGGTGTGGTGTGGGTGTGGTGTGTGGGTGTGTGGGTGTGGTGTGTGGGTGTGGTGTGTGGGGTGTGTGGGTGTGGGTGTGG

TGTTAGGGTAGTGTTAGGATGTGTGTGTGTGGGTGTGGTGTGGTGTGTGGTGTGGTGTGTGGGTGTGTGGGTGTGGTGTGGGTGTGGTGTGTGGGTGTGTGGGTGTGGTGTGTGGGTGTGGTGTGTGGGGTGT

TGTTAGGGTAGTGTTAGGATGCGTGTGTGTGGGTGTGGTGTGGTGTGTGGTGTGGTGTGTGGGTGTGTGGGTGTGGTGTGGGTGTGGTGTGTGGGTGTGTGGGTGTGGTGTGTGGGTGTGGTGTGTGGGGTGTGTGGGTGTGG

TGTTAGGGTAGTGGTAGGATGTGTGTGTGTGGGTGTGGTGTGGTGTGTGGTGTGGTGTGTGGGTGTGTGGGTGTGGTGTGGGTGTGGTGTGTGGGTGTGTGGGTGTGGTG

TGTTAGGGTAGTGTTAGGATGTGTGTGTGTGGGTGTGGTGTGGTGCGTGGTGTGGTGTGTGGGTGTGTGGGTGTGGTGTGGGTGTGGTGTGTGGGTGTGTGGGTGTGGTGTGTGGG

TGTTAGGGTAGTGTTAGGATGTGTGTGTGTGGGTGTGGTGTGGCGTGTGGTGTGGTGTGTGGGTGTGTGGGTGTGGTGTGGGTGTGGTGTGTGGGTGTGTGGGTGTGGTGTGTGGGTGTGGTGTGTGGGGTG

TGTTAGGGTAGTGTTAGGATGTGTGTGTGTGGGTGTGGTGTGGTGTGTGGTGTGGTGTGTGGGTGTGGGTGTGGTGTGTGGGTGTGGTGTGTGGGTGTGGTGTGTGGTGTGTGGGTGTGGTGTGTGGTGT

TGTTAGGGTAGTGTTAGGATGTGTGTGTGTGGGTGTGGTGTGGTGTGTGGTGTGGTGTGTGGGTGTGTGGGTGTGGTGTGGGTGTGGTGTGTGGGTGTGTGGGTGTGGTGTGTGGGTGTGGTGTGTGGGGTGTGTGGGTGTGGGTGTGGTGTGGGTGTGGGTGTGGTGTGGGTGT

TGTTAGGGTAGTGTTAGGATGTGTGTGTGTGGGTGTGGTGTGGTGTGTGGTGTGGTGTGTGGGTGTGTGGGTGTGGTGTGGGTGTGGTGTGTGGGTGTGTGGGTGTGGTGTGTGGGTGTGGT

TGTTAGGGTAGTGTTAGGATGTGTGTGTGTGGGTGTGGTGTGGTGTGTGGTGTGGTGTGTGGGTGTGTGGGTGTGGTGTGGGTGTGGTGTGTGGGTGTGTGGGTGTGGTGTGTGGGTGTGGTGTGTGGGGTGTGTGGGTGTGGGTGTGGTGTGGGTGTGGGTG

TGTTAGGGTAGTGTTAGGATGTGTGTGTGTGGGTGTGGTGTGGTGTGTGGTGTGGTGTGTGGGTGTGTGGGTGTGGTGTGGGTGTGGTGTGTGGGTGTGTGGGTGTGGTGTGTGGGTGTGGTGTGTGG

TGTTAGGGTAGTGTTAGGATGTGTGTGTGTGGGTGTGGTGTGGTGTGTGGTGTGGTGTGTGGGTGTGTGGGTGTGGTGTGGGTGTGGTGTGTGGGTGTGTGGGTGTGGTGTGTGGGTGTGGTGTGTGGGGTGTGTGGGTGTGGGTGTGGTGTGGGTGTGGGTGTG

TGTTAGGGTAGTGTTAGGATGTGTGTGTGTGGGTGTGGTGTGGTGTGTGGTGTGGTGTGTGGGTGTGTGGGTGTGGTGTGGGTGTGGTGTGTGGGTGTGTGGGTGTGGTGTGTGGGTGTGGTGTGTGGGGTGTGTGGGTGTGGGTGTGGTGT

TGTTAGGGTAGTGTTAGGATGTGTGTGTGTGGGTGTGGTGTGGTGTGTGGTGTGGTGTGTGGGTGTGTGGGTGTGGTGTGGGTGTGGTGT

TGTTAGGGTAGTGTTAGGATGTGTGTGTGTGGGTGTGGTGTGGTGTGTGGTGTGGTGTGTGGGTGTGTGGGTGTGGTGTGGGTGTGGTGTGTGGGTGTGTGGGTGTGGTGTGTGGGTGTGGTGTGTGGG

TGTTAGGGTAGTGTTAGGATGTGTGTGTGTGGGTGCGGTGTGGTGTGCGGTGTGGTGTGTGGGTGTGTGGGTGTGGTGTG

TGTTAGGGTAGTGTTAGGATGTGTGTGTGTGGGTGTGGTGTGGTGTGTGGTGTGGTGTGTGGGTGTGTGGGTGTGGTGTGGGTGTGGTGTGTGGGTGTGTGGGTGTGGTGTGTGGGTGTGGTGTGTGGGGTGTGTGGGTGTGGGTGTGGTGTGGGTGTGGGTGTGGTGTGGGTGTGTGT

TGTTAGGGTAGTGTTAGGATGTGTGTGTGTGGGTGTGGTGTGGTGTGTGGTGTGGTGTGTGGGTGTGGGTGTGGTGTGTGGGTGTGGTGTGTGGGTGTGGTGTGTGGTGTGTGGG

TGTTAGGGTAGTGTTAGGATGTGTGTGTGTGGGTGTGGTGTGGTGTGTGGTGTGGTGTGTGGGTGTGTGGGTGTGGTGTGGGTGTGGTGTGTGGGTGTGTGGGTGTGGTGTGTGGGTGTGGTGTGTGGGGTGTGTGGGTGTGGGTGTGGTGTGGGTGTGGGT

TGTTAGGGTAGTGTTAGGATGTGTGTGTGTGGGTGTGGTGTGGTGTGTGGTGTGGTGTGTGGGTGTGTGGGTGTGGTGTGGGTGTGGTGTGTGGGTGTGTGGGTGTGGTGTGTGGGTGTGGTGTGTGGGGTGTGTGGGTGTGGGTGTGG

TTAGGGTAGTGTTAGGATGTGTGTGTGTGGGTGTGGTGTGGTGTGTGGTGTGGTGTGTGGGTGTGTGGGTGTGGTGTGGGTGTGGTGTGTGGGTGTGTGGGTGT

TGTTAGGGTAGTGTTAGGATGTGTGTGTGTGGGTGTGGTGTGGTGTGTGGTGTGGTGTGTGGGTGTGTGGGTGTGGTGTGGGTGTGGTGTGTGGGTGTGTGGGTGTGGTGTGTGGGTGTGGTGTGTGGGGTGTGTGGGTGT

TGTTAGGGTAGTGTTAGGATGTGTGTGTGTGGGTGTGGTGTGGTGTGTGGTGTGGTGTGTGGGTGTGTGGGTGTGGTGTGGGTGTGGTGTGTGGGTGCGTGGGTGTGGTGTGTGGGTGTGGTGTGTGGGGTGTGTGGGTGTGGGTGTGGTGTGGGTGTGGGTGTGGTGTGGGTGTGTGTGGGTGTGTGGGT

TGTTAGGGTAGTGTTAGGATGTGTGTGTGTGGGTGTGGTTTGGTGTGTGGTGTGGTGTGTGGGTGTGTGGGTGTGTGTGGTGTGGTTTG

TGTTAGGGTAGTGTTAGGATGTGTGTGTGGGGGTGTGGTGTGGTGTGTGGTGTGGTGTGTGGGTGTGTGGGTGTGGTGTGGGTGTGGTGTGTGGGTGTGTGGGTGTGGTGTGTGGGTGTGGTGTGTGGGGTGTGTGGGTGTGGGTGTGGTGTGGGTGTGGGTGTGGTGTGGG

TGTTAGGGTAGTGTTAGGATGTGTGTGTGTGGGTGTGGTGTGGTGTGTGGTGTGGTGTGTGGGTGTGTGGGTGTGGTGTGGGTGTGGTGTGTGGGTGTGTGGGTGTGGTGTGTGGGTGTGGTGTGTGGGGTGTGTGGGTGTGGGTGTG

TGTTAGGGTAGTGTTAGGATGTGTGTGTGTGGGTGTGGTGTGGTGTGTGGTGTGGTGTGTGGGTGTGTGGGTGTGGTGTGGGTGTGGTGTGTGGGTGTGTGGGTGTGGTGTGTGGGTGTGGTGTGTGGGGTGTGTGGGTGTGGGTGTGGTGTGGGTGTGGGTGTGGT

TGTTAGGGTAGTGTTAGGATGTGTGTGTGTGGGTGTGGTGTGGTGTGTGGTGTGGTGTGTGGGTGTGTGGGTGTGGTGTGGTGTGTG

TGTTAGGGTAGTGTTAGGATGTGTGTGTGTGGGTGTGGTGTGGTGTGTGGTGTGGTGTGTGGGTGTGTGGGTGTGGTGTGGGTGTGGTGTGTGGGTGTGTGGGTGTGGTGTGTGGGTGTGGTGTGTGGGGTGTGTGGGTGTGGGTG

TGTTAGGGTAGTGTTAGGATGTGTGTGTGTGGGTGTGGTGTGGTGTGTGGTGTGGTGTGTGGGTGTGTGGGTGTGGTGTGGGTGTGGTGTGTGGGTGTGTGGGTGTGGTGTGTGGGTGTGGTGTGTGGGGTGTGTGGGTGTGGGTGTGG

TGTTAGGGtAGTGTTAGGATGTGTGTGTGTGGGTGTGGTGTGGTGTGTGGTGTGGTGTGTGGGTGTGTGGGTGTGGTGTGGGTGTGGTGTGTGGGTGTGTGGGTGTGGTGTGTGGGTGTGGTGTGTG

TGTTAGGGTAGTGTTAGGATGTGTGTGTGTGGGTGTGGTGTGGTGTGTGGTGTGGTGTGTGGGTGTGTGGGTGTGGTGTGGGTGTGGTGTGTGGGTGTGTGG

TGTTAGGGTAGTGTTAGGATGTGTGTGTGTGGGTGTGGTGTGGTGTGTGGTGTGGTGTGTGGGTGTGTGGGTGTGGTGTGGGTGTGGTGTGTGGGTGTGTGGGTGTGGTGTGT

TGTTAGGGTAGTGTTAGGATGTGTGTGTGTGGGTGTGGTGTGGTGTGTGGTGTGGTGTGTGGGTGTGTGGGTGTGGTGTGGGTGTGGTGTGTGGGTGTGTGGGTGTGGTGTGTGGGTGTGGTGTGTGGGGTGTGTGGGTGTGGGTGTGGTGTGGGTGT

TGTTAGGGTAGTGTTAGGATGTGTGTGTGTGGGTGTGGTGTGGTGTGTGGTGTGGTGTGTGGGTGTGTGGGTGTGGTGTGGGTGTGGTGTGTGGGTGTGTGGGTGTGGTGTGTGGGTGTGGTGTGTGGGGTGTGTGGGTGTGGGTGTGGTGTGGGTGTGGGTGTGGTGTG

TGTTAGGGTAGTGTTAGGATGTGTGTGTGTGGGTGTGGTGTGGTGTGTGGTGTGGTGTGTGGGTGTGTGGGTGTGGTGTGGGTGTGGTGTGTGGGTGTGTGGGTGTGGTGTGTGGGTGTGGTGTGTGGGGTGTGTGGGTGTGGGTGTGGTGTGGGTGTGGGTGTGGTGTGGGTGTGTGTGGGTGTGTGGGTGTGTG

TGTTAGGGTAGTGTTAGGATGTGTGTGTGTGGGTGTGGCGTGGTGTGTGGTGTGGTGTGTGGGTGTGTGGGTGTGGTGTGGGTGTGGTGTGTGGGTGTGTGGGTGTGGTGTGTGGGTGTGGTGTGTGGGGTGTGTGGGTGTGGGTGTGGTGTGGGTGTGGGTGTGGTGTGGGTGTGTGTGGGTGTGTGGGTGT

TGTTAGGGTAGTGTTAGGATGTGTGTGTGTGGGTGTGGTGTGGTGTGTGGTGTGGTGTGTGGGTGTGTGGGTGTGGTGTGGGTGTGGTGTGTGGGTGTGTGGGTGTGGTGTGTGGGTGTGGTGTGTGGGGTGTGTGGGTGTGGG

TGTTAGGGTAGTGTTAGGATGTGTGTGTGTGGGTGTGGTGTGGTGTGTGGTGTGGTGTGTGGGTGTGTGGGTGTGGTGTGGGTGTGGTGTGTGGGTGTGTGGGTGTGGTGTGTGGGTGTGGTG

TGTTAGGGTAGTGTTAGGATGTGTGTGTGTGGGTGTGGTGTGGTGTGTGGTGTGGTGTGTGGGTGTGTGGGTGTGGTGTGGGTGTGGTGTGTGGGTGTGCGGGTGTGGTGTGTGGGTGTGGTGTGTGGGGTGTGTGGGTGTGGGTGTGGTGTGGGTGTGGGTGTG

TGTTAGGGTAGTGTTAGGATGTGTGTGTGTGGGTGTGGTGTGGTGTGTGGTGTGGTGTGTGGGTGTGTGGGTGTGGTGTGGGTGTGGTGTGTGGGTGTGTGGGTGTGGTGTGTGGGTGTGGTGTGTGGGGTGTGTGGGTGTGGGTGTGGTGTGGGTGTGG

TGTTAGGGTAGTGTTAGGATGTGTGTGTGTGGGTGTGGTGTGGTGTGTGGTGTGGTGTGTGGGTGTGTGGGTGTGGTGTGGGTGTGGTGTGTGGGTGTGTGGGTGTGGTGTGTGGGTGTGGTGTGTGGGGTGTGTG

TGTTAGGGTAGTGTTAGGATGTGTGTGTGTGGGTGTGGTGTGGTGTGTGGTGTGGTGTGTGGGTGTGTGGGTGTGGTGTGGGTGTGGTGTGTGGGTGTGTGGGTGTGGTGTGTGGGTGTGGTG

TGTTAGGGTAGTGTTAGGATGTGTGTGTGTGGGTGTGGTGTGGTGTGAGGTGTGGTGTGTGGGTGTGTGGGTGTGGTGTGGGTGTGGTGTGTGGGTGTGTGGGTGTGGTGTGTGGGTGTGGTGTGTGGGGTGTGTGGGTGCGGGT

TGTTAGGGTAGTGTTAGGATGTGTGTGTGTGGGTGTGGTGTGGTGTGTGGTGTGGTGTGTGGGTGTGTGGGTGTGGTGTGGGTGTGGTGTGTGGGTGTGTGGGTGTGGTGTGTGGGTGTGGTGTGTGGGGTGTGTGGGTG

TGTTAGGGTAGTGTTAGGATGTGTGTGTGTGGGTGTGGTGTGGTGTGTGGTGTGGTGTGTGGGTGTGTGGGTGTGGTGTGGGTGTGGTGTGTGGGTGTGTGGGTGTGGTGTGTGGGGTGTGTGGGTGTGGGTGTGGTGTGGG

TGTTAGGGTAGTGTTAGGATGTGTGTGTGTGGGTGTGGTGTGGTGTGTGGTGTGGTGTGTGGGTGTGTGGGTGTGGTGTGGGTGTGGTGTGTGGGTGTGTGGGTGTGGTGTGTGGGTGTGGTGTGTGGGGTGTGTGGGTGTGGGTGTGGTGT

TGTTAGGGTAGTGTTAGGATGTGTGTGTGTGGGTGTGGTGTGGTGTGTGGTGTGGTGTGTGGGTGTGTGGGTGTGGTGTG

TGTTAGGGTAGTGTTAGGATGTGTGTGTGTGGGTGTGGTGTGGTGTGTGGTGTGGTGTGTGGGTGTGTGGGTGTGGTGTGTGGGTGTGGGTGTGGTGTGTGTGGGTGTGGTGTGTGGG

TGTTAGGGTAGTGTTAGGATGTGTGTGTGTGGGTGTGGTGTGGTGTGTGGTGTGGTGTGTGGGTGTGTGGGTGTGGTGTGGGTGTGGTGTGTGGGTGTGTGGGTGTGGTGTGTGGGTGTG
