# Supplementary material for: Telomere Recombination Preferentially Occurs at Short Telomeres in Telomerase-Null Type II Survivors
Source: PLoS One. 2014 Mar 3;9(3):e90644. doi: 10.1371/journal.pone.0090644 (PMC3940914; doi:10.1371/journal.pone.0090644)
Supplement: Sequence S2 — Telomere I–L sequencing results of est3 Δ strain. (TXT) [file pone.0090644.s005.txt]

TGTGTGTGTGTGGGTGTGGTGTGGTGTGTGGTGTGGTGTGTGGGTGTGTGGGTGTGGTGTGGGTGTGGTGTGTGGGTGTGTGGGTGTGGTGTGTGGGTGTGGTGTGTGGGGTGTGTGGGTGTGGGTGTGGTGTGGGTGTGGGTGTGGTGTGTGGGTGTGGTGTGGGTGTGGTGTGGGTGTGGTGTGGTGTGTGGGTGTGGTGTGGGTGTGGGTGTGTGGGTGTGGGTGTGGTGTGTGTGGGTGTGTGGGTGTGGG

TGTGTGTGTGTGGGTGTGGTGTGGTGTGTGGTATGGTGTGTGGGTGTGTGGGTGTGGTGTGGGTGTGGTGTGTGGGTGTGTGGGTGTGGTGTGTGGGTGTGGTGTGTGGGGTGTGTGGGTGTGGGTGTGGTGTGGGTGTGGGTGTGGTGTGTGGGTGTGGTGTGGGTGTGGTGCGGGTGTGGTGTGGTGTGTGGGTGTGGTGTGGGTGTGGATGTGTGGGTGTGGGTGTGGTGTGTGTGGGTGTGTGGGTGT

TGTGTGTGTGTGGGTGTGGTGTGGTGTGTGGTGTGGTGTGTGGGTGTGTGGGTGTGGTGTGGGTGTGGTGTGTGGGTGTGTGGGTGTGGAGTGTGGGCGTGGTGTGTGGGGTGTGTGGGTGTGGGTGTGGTGTGGGTGTGGGTGTGGTGTGTGGGTGTGGTGTGGGTGTGGTGTGGGTGTGGTGTGGTGTGTGGGTGTGGTGTGGGTGTGGGTGTGTGGGTGTGGGTGTGGTGTGTGTGGGTGTGTGG

TGTGTGTGTGTGGGTGTGGTGTGGTGTGTGGTGTGGTGTGTGGGTGTGTGGGTGTGGTGTGGGTGTGGTGTGTGGGTGTGTGGGTGTGGTGTGTGGGTGTGGTGTGTGGGGTGTGTGGGTGTGGGTGTGGTGTGGGTGTGGGTGTGGTGTGTGGGTGTGGTGTGGGTGTGGTGTGGGTGTGGTGTGGTGTGTGGGTGTGGTGTGGGTGTGGGTGTGTGGGTGTGGGTGTGGTGTGTGTGGGTGTGTGGGTGTGGGTGTGGTGTGTGGGTGTGGGTGTGGTGT

TGTGTGTGTGTGGGTGTGGTGTGGTGTGTGGTGTGGTGTGTGGGTGTGTGGGTGTGGTGTGGGTGTGGTGTGTGGGTGTGTGGGTGTGGTGTGTGGGTGTGGTGTGTGGGGTGTGTGGGTGTGGGTGTGGTGTGGGTGTGGGTGTGGTGTGTGGGTGTGGTGTGGGTGTGGTGTGGGTGTGGTGTGGTGTGTGGGTGTGGTGTGGGTGTGGGTGTGTGGGTGTGGG

TGTGTGTGTGTGGGTGTGGTGTGGTGTGTGGTGTGGTGTGTGGGTGTGTGGGTGTGGTGTGGGTGTGGTGTGGGTGTGGTGTGGTGTGTGGGTGTGGTGTGGGTGTGGGTGTGTGGGTGTGGGTGTGGTGTGTGTGGGTGTGTGGGTGTGGGTGTGGGGTGTGGGTGTGGGTGTGGTGTGTGGGTGTGTGGGTGT

TGTGTGTGTGTGGGTGTGGTGTGGTGTGTGGTGTGGTGTGTGGGTGTGTGGGTGTGGTGTGGGTGTGGTGTGTGGGTGTGTGGGTGTGGTGTGTGGGTGTGGTGTGTGGGGTGTGTGGGTGTGGGTGTGGTGTGGGTGTGGGTGTGGTGTGTGGGTGTGGTGTGGGTGTGGTGTGGGTGTGGTGTGGTGTGTGGGTTTGGTGTGGGTGTGGGTGTGTGGGTGTGG

TGTGTGTGTGTGGGTGTGGTGTGGTGTGTGGTGTGGTGTGTGGGTGTGTGGGTGTGGTGTGGGTGTGGTGTGTGGGTGTGTGGGTGTGGTGTGTGGGTGTGGTGTGTGGGGTGTGTGGGTGTGGGTGTGGTGTGGGTGTGGGTGTGGTGTGTGGGTGTGGTGTGGGTGTGGTGTGGGTGTGGTGTGGTGTGTGGGTGTGGTGTGGGTGTGGGTGTGTGGGTGTGGGTGTGGTGTGTGTGGGTGTGTGGGTGTGGGTGTGGTGTGTGGGTGTGGGTGTGGTGTT

TGTGTGTGTGTGGGTGTGGTTTGGTGTGTGGTGTGGTGTGTGGGTGTGTGGGTGTGGTGTGGGTGTGGTGTGTGGGTGTGTGGGTGTGGGGTGTGGGTGTGGTGTGTGGGGGGTGTGGGTGTGGGTGTGGTGTGGGTGTGGGTGTGGTGTGTGGGTGTGGTGTGGGTGTGGTGTGGGTGTGGTGTGGTGTGTGGGTGTGGTGTGGGTGTGGGTGTGTGGGTGTGGGTGTGGTGTGTGTGGGTGTGTGGGTGTGGGTGTGGTGTGTGGGTGTGGGTGTGGTGTGTGGGTGTGTGGGTGTGTGTGTGTGGGTGTGGT

TGTGTGTGTGTGGGTGTGGTGTGGTGTGTGGTGTGGTGTGTGGGTGTGTGGGTGTGGTGTGGGTGTGGTGTGTGGGTGTGTGGGTGTGGTGTGTGGGTGTGGTGTGTGGGGTGTGTGGGTGTGGGTGTGGTGTGGGTGTGGGTGTGGTGTGTGGGTGTGGTGTGGGTGTGGTGTGGGTGTGGTGTGGTGTGTGGGTGTGGTGTGGGTGTGGGTGTGTGGGTGTGGGTGTGGTGTGTGTGGGTGTGTGGGTGTGGGTGTGGTGTGTGGGTGTGG

TGTGTGTGTGTGGGTGTGGTGTGGTGTGTGGTGTGGTGTGTGGGTGTGTGGGTGTGGTGTGGGTGTGGTGTGTGGGTGTGTGGGTGTGGTGTGTGGGTGTGGTGTGTGGGGTGTGTGGGTGTGGGTGTGGTGTGGGTGTGGGTGTGGTGTGTGGGTGTGGTGTGGGTGTGGTGTGGGTGTGGTGTGGTGTGTGGGTGTGGTGTGGGTGTGGGTGTGTGGGTGTGGGTTTGGTGTGTGTGGGTGTGTGGGTGTGGGTGTGGTGTGTGGGTGTGG

TGTGTGTGTGTGGGTGTGGTGTGGTGTGTGGTGTGGTGTGTGGGTGTGTGGGTGTGGTGTGGGTGTGGTGTGTGGGTGTGTGGGTGTGGTGTGTGGGTGTGGTGTGTGGGGTGTGTGGGTGTGGGTGTGGTGTGGGTGTGGGTGTGGTGTGTGGGTGTGGTGTGGGTGTGGTGTGGGTGTGGTGTGGTGTGTGGGTGTGGTGTGGGTGTGGGTGTGTGGGTGTGGGTGTGGTGTGTGTGGGTGTGTGGGTT

TGTGTGTGTGTGGGTGTGGTTTGGTGTGTGGTTTGGTGTGTGGGTGTGTGGGTGGGGTGTGGGTGTGGTGTGTGGGTGTGTGGGTTTGGTGTGGGGGTGTGGTGTGTGGGGTGTGTGGGTGTGGGTGTGGTGTGGGTGTGGGTGTGGTGTGTGGGTGTGGTGTGGGTGTGGTGTGGGTGTGGTGTGGTGTGTGGGTGTGGTGTGGGTGTGGGTGTGTGGGTGTGGGTGTGGTGTGTGTGGGTGTGTGGGTGTGGGTGTGGTGTGTGGGTGTGGGT

TGTGTGTGTGTGGGTGTGGTGTGGGGTGTTGTGTGGTGTGTGGGTGTGTGGGTGGTGTGTGGGTGTGGTGTGTGGGTGTGTGGGGTTGGTGTGTGGGTGTGGTGTGTGGGGTGTGTTGGTGTGGGTGTGGTGTGGGTGTGGGTGTGGTGTGTGGGTGTGGTGTGGGCCTGGTGTGGGTGTGGGGTGGTGTGTGGGTTTGGTGTGGGTGTGGGTGTGTGGGTGTGGGTGTGGTTTTTTTGGGTGTGTGGGTGTGGGTTTTGTGGGGGGGTGTGGGTTTGGTGTGTGGGTGTGTGGGT

TGTTTGTGTGTGGGTGTGGTTTGGTTTTTGGTTTGGTGTGTGGGTGTGTGGGTTTTGTTTGGGTTTTGTGTGTGGGTTTGTGGGTGTGGTGTGTGGGTTTGGTTTTTGGGGTGTGGGGGTGTGGGTGTGGTGTGGGTGTGGGTTTGGTGTGTGGGTTTGGTGTGGGTGTGGTGTGGGTGTGGTTTGGTTTGTGGGTTTGGTGTTGGTTTTGGTTTTTTGGTGTGGGTGTG

TGTGTGTGTGTGGGTGTGGTGTGGTGTGTGGTGTGGTGTGTGGGTGTGTGGGTATGGTGTGGGTGTGGTGTGTGGGTGTGTGGGTGTGGTGTGTGGGTGTGGTGTGtGGGGTGTGTGGGTGTGGGTGTGGTGTGGGTGTGGGTGTGGTGTGTGGGTGTGGTGTGGGTGTGGTGTGGGTGTGGTGTGGTGTGTGGGTGTGGTGTGGGTGTGGGTGTGTGGGTGTGGGTGTGGTGTGTGTGGGTGTGTGGGTGTGGGTGTGGTGTGTGGGTGTGGGTGTGGTGTGTGGGTGT

TGTGTGTGTGTGGGTGTGGTGTGGTGTGTGGTGTGGTGTGTGGGTGTGTGGGTGTGGTGTGGGTGTGGTGTGTGGGTGTGTGGGTGTGGTGTGTGGGTGTGGTGTGTGGGGTGTGTGGGTGTGGGTGTGGTGTGGGTGTGGGTGTGGTGTGTGGGTGTGGTGTGGGTGTGGTGTGGGTGTGGTGTGGTGTGTGGGTGT

TGTGTGTGTGTGGGTGTGGTGTGGTGTGTGGTTTGGTGTTTGGGTGTGTGGGTGTTGTGTGGGTGTGGTGTGTGGGTGTGTGGGTGTGGTGTGTGGGTGTGGTGTTTGGGGTGTGTGGGTGTGGGGTTTGTGTTGGTGTGGGTTTGGTGTGTTGGGGTGGTGTGGGTGTGGGGTGGGTGTGGTGTGGGGTGTGGGTGTTGTGTGGGTGTGGGTGTGTGGGTGTGGGTGTGGTGTGTGTGGGTGTGTGGGTGTGGGTGTGGTGTTTGGGTGTTGGTTTGGTGTGTGGGTGTGTGGGTGTTTGTG

TGTGTGTTTGTGGGTTTGGTTGTGGTGTGTGGTGTGGTGTGTGGGTGTGTGGGTTTTGTGTGGGGGTGGTGTGTGGGTTTGTGGGTGTGGGGTGTGGGTTTGGTGGGTTGGGTGTGTGGGGGTGGGTGTGGTGTGGGTGTGGGTGTGGTGTGTGGGTGTGGTGTTGGTGTGGTGTTGGTTTGGTGTGGTGTGTGGGTTTGGTGTGGGTGTGGGGGTGTGGGTGTGGGTGTGGTGTGTGTGGGTGTGTGG

TGTGTGTGTGTGGGTGTGGTGTGGTGTGTGGTGTGGTGTGTGGGTGTGTGGGTGTGGTGTGGGTGTGGTGTGTGGGTGTGTGGGTGTGGTGTGTGGGTGTGGTGTGTGGGGTGTGTGGGTGTGGGTGTGGTGTGGGTGTGGGTGTGGTGTGTGGGTGTGGTGTGGGTGTGGTGTGGGTGTGGTGTGGTGTGTGGGTGTGGTGTGGGTGTGGGTGTGTGGGTGTGGGTGTGGTGTGTGTGGGTGTGTGGGTGTGGGTGTGGTGTGT

TGTGTGTGTGTGGGTGTGGTGTGGTGTGTGGTGTGGTGTGTGGGTGTGTGGGTGTGGTGTGGGTGTGGTGTGTGGGTGTGTGGGTGTGGTGTGTGGGGGTGGTGTGTGGGGTGTGTGGGTGCGGGTGTGGTGTGGGTGTGGGTGTGGTGTGTGGGTGTGGTGTGGGTGTGGTGTGGGTGTGGTGTGGTGTGTGGGTGTGGTGT

TGTGTGTGTGTGGGTGTGGTGTGGTGTGTGGTGTGGTGTTTGGGTGTGTGGGTGTGGTGTGGGTGTGGTGTGTGGGTGTGTGGGTGTGGTGTGTGGGTGTGGTGTGTGGGGTGTGTGGGTGTGGGTGTGGTGTGGGTGTGGGTGTGGTGTGTGGGTGTGGTGTGGGTGTGGTGTGGGTGTGGTGTGGTGTGTGGGTGTGGTGTGGGTGTGGGTGTGTGGGTGTGGGTGTGGTGTGTGTGGGTGTGTGGGTGTGGGTGTGGTGTGTGGGTGTGGGTGTGGTGTGTGGGTGTGTGGGTGTGTT

TGTGTGTGTGTGGGTGTGGTTTGGTGTGTGGTGTGGTGTGTGGGTGTGTGGGTGTGGTGTTGGTGTGGTGTGTGGGTGTGTGGGTGTGGTGTGTGGGTGTGGTGTGTGGGGTGTGTGGGTGTGGGTGTGGTGTGGGTGTGGGTGTGGTGTGTGGGTGTGGTGTGGGTGTGGTGTGGGTGTGGTGTGGTGTGTGGGTGTGGTGTGGGTGTGTGGGTGTGGGTGTGGTGTGTGTGGGTGTGTGG

TGTGTGTGTGTGGGTGTGGTGTGGTGTGTGGTGTGGTGTGTGGGTGTGTGGGTGTGGTGTGGGTGTGGTGTGTGGGTGTGTGGGTGTGGTGTGTGGGTGTGGTGTGTGGGGTGTGTGGGTGTGGGTGTGGTGTGGGTGTGGGTGTGGTGTGTGGGTGTGGTGTGGGTGTGGTGTGGGTGTGGTGTGGTGTGTGGGTGTGGTGTGTGTGTGGGTGTGTGGGTGTGGTTGTGGTGTGTGTGGGTTGT

TGTGTGTGTGTGGGTGTGGTGTGGTGTGTGGTGTGGTGTGTGGGTGTGTGGGTGTGGTGTGGGTGTGGTGTGTGGGTGTGTGGGTGTGGTGTGTGGGTGTGGTGTGTGGGGTGTGTGGGTGTGGGTGTGGTGTGGGTGTGGGTGTGGTGTGTGGGTGTGGTGTGGGTGTGGTGTGGGTGTGGTGTGGTGTGTGGGTGTGGTGTGGGTGTGGGTGTGTGGGTGTGGGTGTGGTGTGTGTGGGTGTGTGGGTGTGGGTGTGGTGTGTGGGTGTGGGTGTGGTGTGTGGGTGTGTGG

TGTGTGGGTTTGGGTGTGGGTTGGTGGGTGGTGTGGTGTTTGGGTGTGTGGGTGTGGTGGGGGTGTGGTGTGGGGGTGTGTGGGTGTGGTGTGGGGGTGTGGTTTGTGGGGGGTTTGGGTGTGGGTGTGGGGTGGGTGTGGGTGTGGTGTGGGGGTGGTGTGGGGGTGTGGTGTGGGTGGGGTGTGGGTTTTGGGGTTTGGGTGGGGGTGGGTTTGG

TGTGTGTGTGTGGGTGTGGTGTGGTGTGTGGTGTGGTGTGTGGGTGTGTGGGTGTGGGTGTGGTGTGGGTGTGGGTGTGGTGTGTGGGTGTGGTGTGGGTGTGGTGTGGGTGTGGTGTGGTGTGTGGGTGTGGTGTGGGTGTGGGTGTGTGGGTGTGGGTGTGGTGTGTGTGGGTGT

TGTGTGTGTGTGGGTGTGGTGTGGTGTGTGGTGTGGTGTGTGGGTGTGTGGGTGTGGTGTGGGTGTGGTGTGTGGGTGTGTGGGTGTGGTGTGTGGGTGTGGTGTGTGGGGTGTGTGGGTGTGGGTGTGGTGTGGGTGTGGGTGTGGTGTGTGGGTGTGGTGTGGGTGTGGTGTGGGTGTGGTGTGGTGTGTGGGTGTGGTGTGGGTGTGGGGGGGTGGGTGTGGGTGTGGTGTGTGTGGGTGTGTGGGT

TGTGTTTGTGTGGGTGTGGTGTGGTGTGTGGTGTGTGGTGTGTGGGTGTGTGGGTGTTGTGTGGGTGTGGTGTGTGGGTGTGTGGGTGTGGTGTGTGGGTTTGGTGTGTGGGGTGTGTGGGTGTGGGTGTGGTGTGGGTGTGGGTGTGGTGTGGGGGTGTGGTGTGGGTGTGGTGTGGGTGTGGTGTGGTGTGTGGGTGTGGTGTGGGTGTGGGTGTGTGGGTGTGGGTGGGGTGTGTGTGGGTGTGTTGGTGTGGGTGTGGTT

TGTGTGTGTGTGGGTGTGGTGTGGTGTGTGGTGTGGTGTGTGGGTGTGTGGGTGTGGTGTGGGTGTGGTGTGTGGGTGTGTGGGTGTGGTGTGTGGGTGTGGTGTGAGGGGTGTGTGGGTGTGGGTGTGGTGTGGGTGTGGGTGTGGTGTGTGGGTGTGGTGTGGGTGTGGTGTGGGTGTGGTGTGGTGTGTGGGTGTGGTGTGGGTGTGGGTGTGTGGGTGTGGGTGTGGTGTGTGTGGGTGTGTGGGTGTGG

TGTGTGTGTGTCGGTGTGGTGTCGTGTGTGGTGTGGTGTGTGGGTGTGTGGGTGTGGTGTGGGTGTGGTGTGTGGGTGTGTGGGTGTGGTGTGTGGGTGTGGTGTGTGGGGTGTGTGGGTGTGGGTGTGGTGTGGGTGTGGGTGTGGTGTGTGGGTGTGGTGTGGGTATGGTGTAGGTGTGGTGTGGTGTGTGGGTGTGGTGGGGGTGTGTGGGTGTGGGTGTGGTGTGTGTGGGTGTGTG

TGTGTGTGTGTGGGTGTGGTGTGGTGTTTGGTGTGGTGTGTGGGTGTGGGTGTGGTGTGGGTGTGGTGTGTGGGTGTGTGGGTGTGGTGTGTGGGTGTGGTGTGTGGGGTGTGTGGGTGTGGGTGTGGTGTGGGTGTGGGTGTGGTGTGTGGGTGTGGTGTGGGTGTGGTGTGGGTGTGGTGTGGTGCGTGGGTGTGGTGTGGGTGTGGGTGTGTGGGTGTGGGTGTGGTGTGTGTGGGTGTGTGGGTGTGGGTGTGGTGTGTGGGTGTGGGTGTGGTGTGTGGGTGTGTG

TGTGTGTGTGTGGGTGTGGTGTGGTGTGTGGTGTGGTGTGTGGGTGTGTGGGTGTGGTGTGGGTGTGGTGTGTGGGTGTGTGGGTGTGGGGTGTGGGTGTGGTGTGTGGGGTGTGTGGGTGTGGGTGTGGTGTGGGTGTGGGTGTGGTGTGTGGGTGTGGTGTGGGTGTGGTGTGGGTGTGGTGTGGTGTGTGGGTGTGGTGTGGGTGTGGGTGTGTGGGTGTGGGTGTGGTGTGTGTGGGTGTGTGGGTGTGGGTGTGGTGTGTGGGTGTGGGTTTGGTGTGTGGGTGTGT

TGTGTGTGTGTGGGTGTGGTGTGGTGTGTGGTGTGGTGTGTGGGTGTGTGGGTGTGGTGTGGGTGTGGTGTGTGGGTGTGTGGGTGTGGTGTGTGGGTGTGGTGTGTGGGGTGTGTGGGTGTGGGTGTGGTGTGGGTGTGGGTGTGGTGTGTGGGTGTGGTGTGGGTGTGGTGTGGGTGTGGTGTGGTGTGTGGGTGTGGTGTGGGTGTGGGTGTGTGGGTGTGGGTGTGGTGTGTGTGGGTGTGTGGGTGTGGGTGTGGTGTGTGGGTGTGGGCGTGG

TGTGTGTGTGTGGGTGTGGTGTGGTGTGTGGTGTGGTGTGTGGGTGTGTGGGTGTGGTGTGGGTGTGGTGTGTGGGTGTGTGGGTGTGGTGTGTGGGTGTGGTGTGTGGGGTGTGTGGGTGTGGGTGTGGTGTGGGTGTGGGTGTGGTGTGTGGGTGTGGTGTGGGTGTGGTGTGGGTGTGGTGTGGTGTGTGGGTGTGGTGTGGGTGTGGGTGTGTGGGTGTGGGTGTGGTGTGTGTGGGTGTGTGGG

TGTGTGTGCGTGGGTGTGGTGTGGTGTGTGGTGTGGTGTGTGGGTGTGTGGGTGTGGTGTGGGTGTGGTGTGTGGGTGTGTGGGTGTGGTGTGTGGGTGTGGTGTGGGGGGTGTGTGGGTGTGGGTGTGGTGTGGGTGTGGGTTTGGTGTGTGGGTGTGGTGTGGGTGTGGTGTGGGTGTGGTGTGGTGTGTGGGTGTGGTGTGGGTGTGGGTGGGTGGGTGTGGGTGTGGTGTGTGTGGGTGTGTGGGTGTGGGTGTGGTGTGTGGGTG

TGTGTGTGTGTGGGTGTGGTGTGGTGTGTGGTGTGGTGTGTGGGTGTGTGGGTGTGGTGTGGGTGTGGTGTGTGGGTGTGTGGGTGTGGTGTGTGGGTGTGGTGTGTGGGGTGTGTGGGTGTGGGTGTGGTGTGGGTGTGGGTGTGGTGTGTGGGTGTGGTGTGGGTGTGGTGTGGGTGTGGTGTGGTGTGTGGGTGTGGTGTGGGTGTGGGTGTGTGGGTGTGGGTGTGGTGTGTGTGGGTGTGTGGGTGTGGG

TGTGTGTGTGTGGGTGTGGTGTGGTGTGTGGTGTGGTGTGTGGGTGTGTGGGTGTGGTGTGGGTGTGGTGTGGGGGTGTGTGGGTGTGGTGTGGGGGTGTGGTGTGTGGGGTGTGTGGGTGTGGGTGTGGTGTGGGTGTGGGTGTGGTGTGTGGGTGTGGGGTGGGTGTGGTGTGGGTGTGGTGTGGTGTGTGGGTGTGGTGTGGGTGTGGGTGTGTGGGTGTGGGTTTGGTGTGTGTGGGTGTGTGGGGGTGGGTGTGGTGTGTGGGTGTGGGTGTGGTGTGTGGG

TGTGTGTGTGTGGGTGTGGTGTGGTGTGTGGTGTGGTGTGTGGGTGTGTGGGTGTGGTGTGGGTGTGGTGTGTGGGTGTGTGGGTGTGGTGTGTGGGTGTGGTGTGTGGGGTGTGTGGGTGTGGGTGTGGTGTGGGTGTGGGTGTGGTGTGTGGGTGTGGTGTGGGTGTGGTGTGGGTGTGGTGTGGTGTGTGGGTGTGGTGTGGGTGTGGGTGTGCGGGTGTGGGTGTGGTGTGTGTGGGTGTGTGGGTGTGGG

TGTGTGTGTGTGGGTGTGGTGTGGTGTGTGGTGTGGTGTGTGGGTGTGTGGGTGTGGTGTGGGTGTGGTGTGTGGGTGTGTGGGTGTGGTGTGTGGGTGTGGTGTGTGGGGTGTGTGGGCGTGGGTGTGGTGTGGGTGTGGGTGTGGTGTGTGGGTGTGGTGTGGGTGTGGTGTGGGTGTGGTGTGGTGTGTGGGTGTGGTGTGGGTGTGGGTGTGTGGGTGTGGGTGTGGTGTGTGTGGGTGTGTGGGTGTGGGTGT

TGTGTGTGTGTGGGTGTGGTGTGGTGTGTGGTGTGGTGTGTGGGTGTGTGGGTGTGGTGTGGGTGTGGTGTGTGGGTGTGTGGGTGTGGTGTGTGGGTGTGGTGTGTGGGGTGTGTGGGTGTGGGTGTGGTGTGGGTGTGGGTGTGGTGTGTGGGTGTGGTGTGGGTGTGGTGTGGGTGTGGTGTGGTGTGTGGGTGTGGTGTGGGTGTGGGTGTGCGGGTGTGGGTGTGGTGTGTGTGGGTGTGTGGGTGTGGGTGTGGTGTGTGGGTG

TGTGTGTGTGTGGGTGTGGTGTGGTGTGTGGTGTGGTGTGTGGGTGTGTGGGTGTGGTGTGGGTGTGGTGTGTGGGTGTGTGGGTGTGGTGTGTGGGTGTGGTGTGTGGGGTGTGTGGGTGTGGGTGTGGTGTGGGTGTGGGTGTGGTGTGTGGGTGTGGTGTGGGTGTGGTGTGGGTGTGGTGTGGTGTGTGGGTGTGGTGTGGGTGTGGGTGTGTGGGTGTGGGTGTGGTGTGTGTGGGTG

TGTGTGTGTGTGGGTGTGGTGTGGTGTGTGGTGTGGTGTGTGGGTGTGTGGGTGTGGTGTGGGTGTGGTGTGTGGGTGTGTGGGTGTGGTGTGTGGGTGTGGTGTGTGGGGTGTGTGGGTGTGGGTGTGGTGTGGGTGTGGGTGTGGTGTGTGGGTGTGGTGTGGGTGTGGTGTGGGTGTGGTGTGGTGTGTGGGTGTGGTGTGGGTGTGGGTGTGTGGGTGTGGGTGTGGTGTGTGTGGGTGTGTGGGTGTGGGTGTGGTGTGTGGGTGTGGGTGTGGTGTGTGGGTG

TGTGTGTGTGTGGGTGTGGTGTGGTGTGTGGTGTGGTGTGTGGGTGTGTGGGTGTGGTGTGGGTGTGGTGTGTGGGTGTGTGGGTGTGGTGGGTGGGTGTGGTGTGTGGGGGGTGTGGGTGTGGGTGTGGTGTGGGTGTGGGTGTGGTGTGTGGGTGTGGTGTGGGTGTGGTGTGGGTGTGGTGTGGTGTGTGGGTGTGGTGTGGGTGTGGGTGTGTGGGGGTGGGTGTTGTGGGTGTGGGTGTGTGGGTGTGGGTTTGGTGTGTGGGTGTGGGTGTGGTT

TGTGTGTGTGTGGGTGTGGTGTGGTGTGTGGTGTGGTGTGTGGGTGTGTGGGTGTGGTGTGGGTGTGGTGTGTGGGTGTGTGGGTGTGGTGTGTGGGTGTGGTGTGTGGGGTGTGTGGGTGTGGGTGTGGTGTGGGTGTGGGTGTGGTGTGTGGGTGTGGTGTGGGTGTGGTGTGGGTGTGGTGTGGTGTGTGGGTGTGGTGTGGGTGTGGGTGTGTGGGTGTGGGTGTGGTGTGTGTGGGTGTGTGGGTGTGGGTGTGGTGTGTGGGTGTGGATGTGGTGTGTGGGTGTGTGGGTGTGTGT

TGTGTGTGTGTGGGTGTGGTGTGGTGTGTGGTGTGGTGTGTGGGTGTGTGGGTGTGGTGTGGGTGTGGGGTGTGGGTGTGTGGGTGTGGTGTGTGGGTGTGGGTGTGGTGTGTGGGTGTGGTGTGGGTGTGGTGTGGGTGTGGTGTGGTGTGTGGGTGTGGTGTGGGTGTGGGTGTGTGGGTGTG

TGTGTGTGTGTGGGTGTGGTGTGGTGTGTGGGGTGGTGTGTGGGGGTGTGGGTGTGGGGTGGGTGTGGTGTGTGGGGGTGTGGGGGTGGTGTGTGGGGGTGGTGTGTGGGGGGTGTGGGGGTGGGTGTGGTGTGGGGGTGGGTGTGGGGTGTGGGTGTGGGGTGGGTGTGGGGTGGGGGTGGTGTGGGGTGTGGGTGTGGGGTGGGGGTGGGTGTGTGGGTGTGGGTGTGGTGTGTGTGGGGGTGTGGGGGTGGGTGTGGTGTGTGGGTGTGGGTGTGGTGTGTGGGGGTGTGGGTGTGTGTGTGTGGGTGTGGTGTT

TGTGTGTGTGTGGGTGTGGTGTGGTGTGTGGTGTGGTGTGTGGGTGTGTGGGTGTGGTGTGGGTGTGGTGTGTGGGTGTGTGGGTGTGGTGTGTGGGTGTGGTGTGTGGGGTGTGTGGGTGTGGGTGTGGTGTGGGTGTGGGTGTGGTGTGTGGGTGTGGTGTGGGTGTGGTGTGGGTGTGGTGTGGTGTGTGGGTGTGGTGTGGGTGTGGGTGTGT

TGTCTGTGTGTGGGTGTGGGTTTGTGTGTGGTGTGGTGTGTGGGTGTGTGGGTGTGGTGGGGGTTTGGTGTGGGGGTGTGGGGGTGTTGTGGGTGGGTGTGGTGTTTGGGGTGGGCGGGTGTGGGTGTGGTGTGGGTGTGGGTGTGGTGTGTGGGTGTGGTGTGGGTGTGGTGTGGGTGTGGTGTCGTGTGTGGGTGTGGGGTTGGTGTGGGTGTGTGGGTGTGGGTTTGGTGTGTGTGGGGGTGTGGGTGTGGGTTTGGTGTGTGGGTGTGGGG

TGTGTGTGTGTGGGTGTGGTGTGGTGTGTGGTGTGGTGTGTGGGTGTGTGGGTGTGGTGTGGGTGTGGTGTGTGGGTGTGTGGGTGTGGTGTGTGGGTGTGGTGTGTGGGGTGTGTGGGTGTGGGTGTGGTGTGGGTGTGGGTGTGGTGTGTGGGTGTGGTGTGGGTGTGGTGTGGGTGTGGT
